# Supplementary material for: Recycling Polyethylene/Polyamide Multilayer Films with Poly(isoprene-g-Maleic Anhydride) Compatibilizer
Source: Polymers (Basel). 2024 Apr 12;16(8):1079. doi: 10.3390/polym16081079 (PMC11053548; doi:10.3390/polym16081079)
Supplement: Supplementary file 1 [file polymers-16-01079-s001.zip]

Archive with 1 entries (1 files):
- polymers-2868286-supplementary.pdf
